# Supplementary material for: Distributed control of motor circuits for backward walking in Drosophila
Source: Nat Commun. 2020 Dec 2;11:6166. doi: 10.1038/s41467-020-19936-x (PMC7710706; doi:10.1038/s41467-020-19936-x)
Supplement: Supplementary file 13 — Supplementary Data [file 41467_2020_19936_MOESM13_ESM.xlsx]

## Sheet: Sheet1
Cell Type	MF	Cell number (each hemisphere)	Segments covered in Fig. 3	Also exist in other segments	Imaging line (Fig. 3)	2nd Imaging line (Supplementary Fig. 2)	MCFO line (Fig. 3)	SS lines (Fig. 4 and Supplementary Fig. 3)	Additional lines from imaging screen (data not shown)
LBL40	1	1	T3		VT029570-GAL4		VT029570-GAL4	SS47938, SS46243, SS47921, SS51907, SS46253, SS51843	VT021418-LexA, VT006480-GAL4, VT007752-GAL4, 24A02-LexA, 75B10-LexA, 72A04-GAL4, 70E04-LexA, 36B06-GAL4, VT009849-LexA
LUL24	2	1	T3	T1, T2	28F07-LexA		28F07-GAL4	SS46730, SS51891, SS48376, SS51877, SS58000, SS57977	VT040713-GAL4, 23G01-LexA, VT004987-LexA, VT062633-GAL4
LUL55	3	~10	T3	T1, T2	VT019902-GAL4		VT019902-GAL4	SS44255, SS44254, SS58006, SS36194	72D01-LexA
LUL89	4	2	T3	T1, T2	VT046303-GAL4	VT026669-LexA	VT046303-GAL4	SS47847, SS32496, SS47863	VT030345-GAL4
LBL34	5	1	T3	T1, T2	VT008473-GAL4		VT008473-GAL4	SS59230, SS59229	75H07-LexA
LBL57	6	1	T3		92G01-GAL4		92G01-GAL4	SS60585, SS66965, SS43697	VT009084-GAL4
LBL60	7	1	T3		VT014974-GAL4		VT014974-GAL4		VT031566-GAL4
LBL19	8	~10 hetero	T3	T1, T2	VT043924-LexA	VT044964-LexA	VT043924-GAL4	SS33343, SS33542	55B08-GAL4, 67E07-GAL4
LUL130	9	2	T1, T2, T3		VT062245-GAL4		VT062245-GAL4	SS50974, SS50975, SS57941, SS51817	VT024602-GAL4, VT021374-GAL4
LUL173	10	1	T1, T2, T3		VT002075-GAL4		VT002075-GAL4	SS60234, SS60232	VT006555-LexA, VT007752-GAL4
LUL141	11	~5	T1, T2, T3		VT021842-LexA		VT021842-GAL4	SS64190	VT009674-GAL4
LBL9	12	~5	T1, T2, T3		VT038219-LexA		VT038219-GAL4	SS33510, SS50995
LBL52	13	~5 hetero	T1, T2, T3		73B05-LexA		SS27416 (73B05-AD; 42H01-DBD)	SS27416, SS35560	VT058873-GAL4, 19H11-GAL4
LUL152	14	1	T1, T2, T3		VT002996-GAL4	70B03-LexA	VT002996-GAL4	SS58005, SS46258, SS58002, SS46229	VT008473-GAL4
LBL22	15	1	T1, T3		VT019345-GAL4	VT048146-LexA	VT019345-GAL4	SS53903, SS53030, SS53029
LUI15	16	1	T1, T2		82F02-GAL4	VT030541-GAL4	82F02-GAL4	SS67324, SS67323, SS67423, SS46669, SS67472	81A06-LexA, VT014336-GAL4
LBI32	17	1	T3		VT026669-LexA		VT026669-GAL4	SS64234, SS64172	VT044843-GAL4
LUI14	18	1	T2		VT039419-GAL4		VT039419-GAL4	SS67907
LBI35	19	1	T3		VT056582-GAL4		VT056582-GAL4	SS38205, SS67878
LBI70	20	1	T3		VT000353-GAL4		VT000353-GAL4	SS67466
LBI65	21	~5 hetero	T3	T1, T2	29G03-GAL4		29G03-GAL4	SS59225	74B06-LexA, VT031494-LexA
LBI60	22	1	T3		VT040713-GAL4		VT040713-GAL4	SS65713, SS67354, SS65706	92G01-GAL4
LUI21	23	1	T1		19D12-GAL4		19D12-GAL4	SS64188, SS64225	22C03-GAL4
LUI22	24	1	T1, T2		VT007722-GAL4		VT007722-GAL4	SS57939, SS63843, SS46233, SS57954, SS51895, SS57955	54G08-GAL4, VT029814-GAL4, VT014974-GAL4
LBA22	25	1 or 2	T1, T2, T3		VT000254-GAL4		VT000254-GAL4	SS46300, SS44225, SS46225, SS59209, SS48718	59A01-LexA, 71B05-GAL4, 94E11-GAL4, 24A02-LexA, 75B10-LexA, VT027804-GAL4, 36B06-GAL4
LBA23	26	1	T1		VT010555-GAL4		VT010555-GAL4
LBA72	27	1	T3		VT044492-LexA		VT044492-GAL4
LUA28	28	1	T3		VT001497-GAL4		VT001497-GAL4	SS67463, SS62148	VT044492-LexA, VT049903-GAL4
LBA68	29	1	T3	T1, T2	VT056808-GAL4		VT056808-GAL4	SS64179, SS64214, SS64167	24B11-GAL4, 24A02-LexA, VT060202-LexA, 78A04-GAL4
LUA18	30	1	T3		22C10-GAL4	VT048580-GAL4	22C10-GAL4		71C03-LexA
LBA73	31	1	T3		VT057467-GAL4		VT057467-GAL4	SS39036,	VT063741-LexA
LUA27	32	1	T3		VT002223-GAL4		VT002223-GAL4	SS64165, SS62883	VT004419-GAL4, 21E02-GAL4
LUM9	33	~5	T1, T2, T3		SS50996		SS50996 (31H05-AD; VT011123-DBD)	SS53050, SS50996	VT065132-LexA, 31H05-LexA, 81A04-LexA, 81A06-LexA, 30B02-LexA, 73F02-GAL4, VT034804-LexA, VT024634-GAL4, 29E02-LexA
		hetero: heterogeneous subtypes exist	Strong activation Weak activation Inhibition No response
