# Supplementary material for: Distributed control of motor circuits for backward walking in Drosophila
Source: Nat Commun. 2020 Dec 2;11:6166. doi: 10.1038/s41467-020-19936-x (PMC7710706; doi:10.1038/s41467-020-19936-x)
Supplement: Supplementary file 16 — Source Data [file 41467_2020_19936_MOESM16_ESM.xlsx]

## Sheet: Fig. 1e
									Paired t test
F / Hindleg	0.6213	0.577	0.5368	0.5101	0.5205	0.5815	0.3025		P value	0.0049
B / Hindleg	0.7169	0.7711	0.886	0.8651	0.5851	0.6761	0.5965		P value summary	**
									Significantly different (P < 0.05)?	Yes
									One- or two-tailed P value?	Two-tailed
									t, df	t=4.343, df=6
									Number of pairs	7
F / Midleg	0.6506	0.5426	0.7534	0.4786	0.4549	0.6353	0.3971		P value	0.1371
B / Midleg	0.6882	0.8484	0.6162	0.521	0.598	0.7079	0.5469		P value summary	ns
									Significantly different (P < 0.05)?	No
									One- or two-tailed P value?	Two-tailed
									t, df	t=1.715, df=6
									Number of pairs	7
F / Foreleg	0.6537	0.5686	0.6717	0.5239	0.519	0.4855	0.3252		P value	0.0005
B / Foreleg	0.3035	0.2422	0.2432	0.2647	0.1302	0.1998	0.2567		P value summary	***
									Significantly different (P < 0.05)?	Yes
									One- or two-tailed P value?	Two-tailed
									t, df	t=6.769, df=6
									Number of pairs	7

## Sheet: Fig. 1f
									Paired t test
F / Hindleg	0.3375	0.4072	0.1406	0.3943	0.4033	0.1776	0.1425		P value	0.0003
B / Hindleg	0.6703	0.751	0.6208	1.1078	0.6336	0.6498	0.5612		P value summary	***
									Significantly different (P < 0.05)?	Yes
									One- or two-tailed P value?	Two-tailed
									t, df	t=7.362, df=6
									Number of pairs	7
F / Midleg	0.4525	0.4681	0.4533	0.2446	0.4365	0.3604	0.157		P value	0.1085
B / Midleg	0.3251	0.4078	0.3335	0.2062	0.1925	0.3078	0.2652		P value summary	ns
									Significantly different (P < 0.05)?	No
									One- or two-tailed P value?	Two-tailed
									t, df	t=1.884, df=6
									Number of pairs	7
F / Foreleg	0.2782	0.3442	0.6876	0.2322	0.4683	0.3533	0.3322		P value	0.0003
B / Foreleg	0.0155	0.0662	0.128	0	0.0312	0.0629	0.0308		P value summary	***
									Significantly different (P < 0.05)?	Yes
									One- or two-tailed P value?	Two-tailed
									t, df	t=7.589, df=6
									Number of pairs	7

## Sheet: Fig. 1g
									Paired t test
F / Bd-Cx	10.6096	7.50291	9.74396	10.269	11.7462	12.4407	9.09085		P value	0.3763
B / Bd-Cs	11.233	8.99687	19.389	9.72952	7.09832	13.4918	12.4113		P value summary	ns
									Significantly different (P < 0.05)?	No
									One- or two-tailed P value?	Two-tailed
									t, df	t=0.9553, df=6
									Number of pairs	7
F / Cx-Tr	81.6216	62.0677	80.793	56.8082	82.5173	86.9748	63.259		P value	0.0146
B / Cx-Tr	92.4861	104.522	101.21	96.8425	90.8639	86.6069	85.4969		P value summary	*
									Significantly different (P < 0.05)?	Yes
									One- or two-tailed P value?	Two-tailed
									t, df	t=3.394, df=6
									Number of pairs	7
F / Fe-Ti	102.677	84.0597	104.842	80.8165	105.524	109.414	74.8512		P value	0.0105
B / Fe-Ti	116.785	131.348	132.868	130.298	111.551	113.568	104.367		P value summary	*
									Significantly different (P < 0.05)?	Yes
									One- or two-tailed P value?	Two-tailed
									t, df	t=3.664, df=6
									Number of pairs	7
F / Ti-Ta	25.7339	24.3652	25.1479	22.0108	36.621	16.0457	19.7631		P value	0.0027
B / Ti-Ta	42.8945	63.4966	48.0195	44.4128	39.785	45.9423	34.0981		P value summary	**
									Significantly different (P < 0.05)?	Yes
									One- or two-tailed P value?	Two-tailed
									t, df	t=4.906, df=6
									Number of pairs	7
F / Ta-Gr	28.7602	34.8328	21.479	32.001	36.4622	28.0364	13.9274		P value	0.001
B / Ta-Gr	45.9566	57.1957	65.4718	66.9724	48.8511	73.8762	56.4489		P value summary	***
									Significantly different (P < 0.05)?	Yes
									One- or two-tailed P value?	Two-tailed
									t, df	t=5.991, df=6
									Number of pairs	7

## Sheet: Fig. 1h
									Paired t test
F / Bd-Cx	26.6597	23.9581	43.0127	13.7669	32.6007	22.3721	13.0268		P value	0.0205
B / Bd-Cs	14.1075	15.1949	13.9926	12.4286	7.6873	8.9833	12.7679		P value summary	*
									Significantly different (P < 0.05)?	Yes
									One- or two-tailed P value?	Two-tailed
									t, df	t=3.124, df=6
									Number of pairs	7
F / Cx-Tr	74.7985	80.8694	103.7	57.0486	95.3061	62.7288	38.32		P value	0.0117
B / Cx-Tr	42.7452	40.9366	43.2231	37.9494	24.9012	32.838	45.6207		P value summary	*
									Significantly different (P < 0.05)?	Yes
									One- or two-tailed P value?	Two-tailed
									t, df	t=3.578, df=6
									Number of pairs	7
F / Fe-Ti	87.7351	86.7344	99.6951	69.5692	102.048	85.0356	63.1684		P value	0.002
B / Fe-Ti	51.7661	44.5115	54.2053	45.0472	33.779	43.5887	57.083		P value summary	**
									Significantly different (P < 0.05)?	Yes
									One- or two-tailed P value?	Two-tailed
									t, df	t=5.204, df=6
									Number of pairs	7
F / Ti-Ta	25.8409	20.7369	31.038	23.0445	29.4966	21.4527	51.5333		P value	0.1111
B / Ti-Ta	24.1401	20.4466	25.7809	23.5629	12.794	18.4154	20.3216		P value summary	ns
									Significantly different (P < 0.05)?	No
									One- or two-tailed P value?	Two-tailed
									t, df	t=1.867, df=6
									Number of pairs	7
F / Ta-Gr	44.2406	47.9278	62.926	50.7342	55.6176	67.532	62.7262		P value	<0.0001
B / Ta-Gr	10.6708	11.9755	11.9387	13.4917	8.3683	12.5353	12.8207		P value summary	****
									Significantly different (P < 0.05)?	Yes
									One- or two-tailed P value?	Two-tailed
									t, df	t=13.77, df=6
									Number of pairs	7

## Sheet: Fig. 1j
		Hindleg tarsal amputation							Paired t test
Foreleg	Control	1.58	4.28888	3.06	2.48	2.6	3.64		P value	0.0005
	Amputated	0.12	0.32	0	0	0.24	0.36		P value summary	***
									Significantly different (P < 0.05)?	Yes
									One- or two-tailed P value?	Two-tailed
									t, df	t=7.830, df=5
									Number of pairs	6
Midleg	Control	0.52	2.13334	1.78	0.4	1.4	2		P value	0.0066
	Amputated	0.04	0.1	0	0	0	0		P value summary	**
									Significantly different (P < 0.05)?	Yes
									One- or two-tailed P value?	Two-tailed
									t, df	t=4.466, df=5
									Number of pairs	6
Hindleg	Control	0.9	2.44444	1.96	1.6	1.8	2.24		P value	<0.0001
	Amputated	5.42	6.22	5.66	6.52	6.56	5.92		P value summary	****
									Significantly different (P < 0.05)?	Yes
									One- or two-tailed P value?	Two-tailed
									t, df	t=18.12, df=5
									Number of pairs	6
		Midleg tarsal amputation
Foreleg	Control	2.94	2.62	3.32728	2.96	2.48	2.88		P value	0.0024
	Amputated	1.06	2.38	1.68	1.6	1.08	1.04		P value summary	**
									Significantly different (P < 0.05)?	Yes
									One- or two-tailed P value?	Two-tailed
									t, df	t=5.643, df=5
									Number of pairs	6
Midleg	Control	1.48	1.08	1.43636	1.6	1.36	1.36		P value	0.0019
	Amputated	2.7	4.22	2.52	3.68	3.88	4.48		P value summary	**
									Significantly different (P < 0.05)?	Yes
									One- or two-tailed P value?	Two-tailed
									t, df	t=5.969, df=5
									Number of pairs	6
Hindleg	Control	1.48	1.48	1.96364	1.76	1.64	1.6		P value	0.0223
	Amputated	0.5	1.72	1	1.04	1.12	0.96		P value summary	*
									Significantly different (P < 0.05)?	Yes
									One- or two-tailed P value?	Two-tailed
									t, df	t=3.264, df=5
									Number of pairs	6
		Foreleg tarsal amputation
Foreleg	Control	2.32	2.05714	2.62222	3.45	3.46666	2.64		P value	0.102
	Amputated	1.74	1.04	1.42	4.56	0.9	0.7		P value summary	ns
									Significantly different (P < 0.05)?	No
									One- or two-tailed P value?	Two-tailed
									t, df	t=2.000, df=5
									Number of pairs	6
Midleg	Control	1.02	0.94286	0.64444	2.05	1.23334	1.68		P value	0.0065
	Amputated	0.06	0.72	0.38	1.48	0.73334	1.26666		P value summary	**
									Significantly different (P < 0.05)?	Yes
									One- or two-tailed P value?	Two-tailed
									t, df	t=4.487, df=5
									Number of pairs	6
Hindleg	Control	1.24	1.02858	1.75556	2.2	1.46666	2.12		P value	0.0002
	Amputated	0.68	0.72	1.2	1.68	1.06666	1.46666		P value summary	***
									Significantly different (P < 0.05)?	Yes
									One- or two-tailed P value?	Two-tailed
									t, df	t=9.846, df=5
									Number of pairs	6

## Sheet: Fig. 4b
Cell Type	MF18	MF19	MF14	MF33	Empty	MF31	MF08	MF04	MF03	MF32	MF05	MF13	MF11	MF22	MF02	MF23	MF10	MF24	MF15	MF21	MF06	MF16	MF29	MF01	MF09	MF28	MF25	MF12	MF17	MF20	MDN
SS line	SS67907	SS38205	SS46229	SS50996	empty split	SS39036	SS33343	SS47847	SS36194	SS64165	SS59229	SS35560	SS64190	SS65713	SS51877	SS64225	SS60234	SS63843	SS53029	SS59225	SS43697	SS67423	SS64167	SS47921	SS57941	SS62148	SS44225	SS33510	SS64234	SS67466	MDN-1
		SS67878	SS58005	SS53050			SS33542	SS32496	SS44255	SS62883	SS59230	SS27416		SS67354	SS58000	SS64188	SS60232	SS51895	SS53903		SS60585	SS67324	SS64214	SS46243	SS51817	SS67463	SS59209	SS50995	SS64172		MDN+MAN-1
			SS58002					SS47863	SS44254					SS65706	SS51891			SS57954	SS53030		SS66965	SS67472	SS64179	SS51907	SS50975		SS46300
			SS46258						SS58006						SS46730			SS57939				SS67323		SS46253	SS50974		SS46225
															SS57977			SS46233				SS46669		SS51843			SS48718
															SS48376			SS57955						SS47938
Backward Distance	-159.442	-110.293	-89.2631	-107.937	-120.705	-119.972	-95.2857	-99.609	-115.566	-77.2529	-104.018	-77.6022	-97.8163	-78.794	-70.7926	-63.4422	-71.3971	-30.795	-80.4366	-77.8024	-9.38969	-22.9493	-44.34	-39.3489	-47.8354	-22.3658	-27.3557	-45.0753	-16.4401	-19.2114	-7.99663
(in the order as SS line)		-173.761	-154.138	-152.71			-143.45	-86.5421	-109.481	-136.169	-101.996	-124.201		-99.5121	-75.216	-115.228	-102.742	-80.0647	-45.7462		-110.4	-32.1357	-48.2412	-40.3282	-59.2747	-80.9542	-33.5278	-45.7597	-65.5274		-26.4136
			-161.463					-153.926	-125.323					-114.721	-84.1999			-77.5396	-113.248		-102.072	-70.4142	-113.746	-58.58	-59.7682		-41.3761
See Supp. Fig 3. for details			-140.916						-97.3198						-90.1954			-76.8974				-110.148		-75.5408	-67.98		-46.7564
															-96.1402			-117.278				-114.268		-73.3607			-102.726
															-126.201			-97.8039						-80.7585
P Value	<0.0001	0.9986	0.0002	0.9983		>0.9999	0.1492	0.5327	0.9995	<0.0001	0.9228	<0.0001	0.3282	<0.0001	<0.0001	<0.0001	<0.0001	<0.0001	<0.0001	<0.0001	<0.0001	<0.0001	<0.0001	<0.0001	<0.0001	<0.0001	<0.0001	<0.0001	<0.0001	<0.0001	<0.0001
(in the order as SS line)		<0.0001	0.0057	0.0076			0.3784	0.0026	0.9709	0.9781	0.7807	0.9996		0.522	0.0029	0.9994	0.7412	<0.0001	<0.0001		0.9986	<0.0001	<0.0001	<0.0001	<0.0001	<0.0001	<0.0001	<0.0001	<0.0001		<0.0001
			0.0001					0.0063	0.9996					0.9994	0.0008			<0.0001	0.9988		0.3169	<0.0001	0.9993	<0.0001	<0.0001		<0.0001
See Supp. Fig 3. for details			0.6543						0.254						0.0002			<0.0001				0.9979		<0.0001	<0.0001		<0.0001
															0.789			0.9997				0.9993		<0.0001			0.8364
															0.9994			0.2935						<0.0001

## Sheet: Fig. 5e & 5g
	Fig. 5e						Fig. 5g
Genotype	Empty-SS	SS47938	SS46243			Category	Non-step trial	Step trial		Mann Whitney test
Replicates	-2.26159	-10.4616	-23.0356			Replicates	36.9918	18.1967		P value	0.1037
	-1.15246	-18.0044	-26.6492				36.9011	24.2531		Exact or approximate P value?	Exact
	-1.38653	-12.5472	-19.6189				35.8721	17.0412		P value summary	ns
	-1.08496	-6.18239	-12.2288				35.0778	21.7489		Significantly different (P < 0.05)?	No
	-1.92523	-57.9635	-24.155				34.2365	16.0009		One- or two-tailed P value?	Two-tailed
	-2.16414	-15.4759					34.5881	18.3184		Sum of ranks in column A,B	5044 , 521
		-8.32821					35.1346	21.2061		Mann-Whitney U	430
		-18.8684					33.8221	30.6647
		-24.2252					33.5102	15.6436
		-14.7856					32.3036	6.15988
							33.7713	15.4256
							33.4866	23.5735
							33.6009	12.0296
		SS47938	SS46243				33.9232
		vs.	vs.				32.5441
		Empty-SS	Empty-SS				32.5539
							27.9483
Mann Whitney test							23.316
P value		0.0002	0.0043				39.9429
Exact or approximate P value?		Exact	Exact				29.3762
P value summary		***	**				28.2549
Significantly different (P < 0.05)?		Yes	Yes				52.0142
One- or two-tailed P value?		Two-tailed	Two-tailed				47.8538
Sum of ranks in column A,C		81 , 55	51 , 15				49.424
Mann-Whitney U		0	0				46.3186
							37.2868
							34.7838
							30.1045
							26.9298
							23.3211
							24.2999
							21.156
							66.5155
							62.5234
							33.7443
							41.5485
							35.4364
							20.4158
							16.1729
							61.0078
							62.4447
							8.7401
							6.40896
							5.91916
							31.0518
							20.2222
							17.5619
							16.1326
							15.505
							15.0355
							28.6971
							22.762
							38.3392
							34.9114
							31.4235
							27.8328
							26.1795
							25.1485
							21.9836
							21.4586
							21.3504
							17.9639
							13.0956
							11.5511
							37.5708
							29.9829
							21.0478
							12.5709
							10.727
							10.4491
							11.1036
							11.2652
							14.6058
							14.5316
							14.4991
							13.3419
							13.267
							12.7796
							11.1242
							10.3757
							9.41864
							9.33245
							23.3816
							18.7771
							16.1094
							14.1252
							13.7727
							14.2209
							13.9702
							12.719
							9.94848
							8.93596

## Sheet: Fig. 6h
Leg pairs	F/F L/R	M/M L/R	H/H L/R	F/M ipsi	M/H ipsi	F/H ipsi	F/M cont	M/H cont	F/H cont
Replicates	0	0.030445	0	0	0	0.172881	0.330383	0.1673	0.0192308
	0	0	0.0518784	0.0045977	0	0.163683	0.417808	0.390244	0.0384
	0	0.0316344	0	0	0	0.339943	0.387892	0.195286	0
	0	0	0.00303951	0	0	0.0958231	0.284635	0.291411	0.0297398
	0	0	0.0242826	0.0026455	0	0.203579	0.133929	0.210317	0.0723982
				0.0549828	0	0.105747	0.134752	0.299169	0.0899358
				0	0.00551471	0.373626	0.207602	0.242958	0.0189125
				0.00166389	0	0.0787172	0.40184	0.35023	0.0434783
				0	0	0.265416	0.395706	0.144	0.0429799
				0	0	0.155844	0.0802469	0.283737	0.0715789

## Sheet: Fig. 7e-g
Fig. 5e								Fig. 5f									Fig. 5g
Genotype	Empty-SS		SS47938		SS50974			Genotype	Empty-SS		SS47938		SS50974				Genotype	Empty-SS		SS47938		SS50974
Condition	Ctrl	Exp	Ctrl	Exp	Ctrl	Exp		Condition	Ctrl	Exp	Ctrl	Exp	Ctrl	Exp			Condition	Ctrl	Exp	Ctrl	Exp	Ctrl	Exp
Replicates	-49.16	-55.54	-47.7	-40.84	-39.7	-41.74		Replicates	28.2983	29.4101	37.2389	50.1762	45.4273	30.3654			Replicates	0.553738	0.639612	0.887034	0.681342	1.14721	0.353241
	-53.7	-50.74	-56.66	-39.04	-40.94	-50.34			23.3836	31.696	31.4915	46.3279	39.0989	32.7926				1.16009	0.974553	0.598182	0.393443	0.961919	0.420521
	-68	-67.48	-51.78	-38.06	-46.96	-44.78			27.9428	31.8272	41.5449	57.0979	50.4599	22.9417				0.584454	0.667071	1.027	0.798531	0.883978	0.352009
	-50.64	-50.74	-63	-17.56	-42.66	-42.94			43.1278	41.4282	50.5999	74.1994	45.3117	38.8083				0.636244	0.618698	1.75439	1.11862	0.931113	0.530955
	-60.44	-54.04	-67.84	-51.26	-34.96	-34.06			28.3267	32.6513	38.0582	43.0341	35.229	20.0372				0.776627	0.575926	1.06117	0.573199	0.578003	0.196386
	-59.6	-58.12	-52.14	-37.78	-35.92	-41.38			28.594	30.2993	26.4695	49.9074	47.8849	30.3371				0.968436	1.17208	0.747943	0.115674	0.601782	0.361463
	-74.62	-61.56	-42.06	-34.86	-35.68	-32.48			34.3152	34.77	31.2256	42.7111	32.8755	23.1589				0.641849	0.539773	0.851743	0.42838	0.720652	0.308642
	-47.6	-38.34	-61.82	-48.28	-48.5	-56.34			42.1778	43.297	22.9966	30.2638	30.9381	28.0505				0.868078	0.866028	1.13204	0.605394	0.724135	0.427491
			-33.46	-27.24							30.0231	37.8377								1.40187	0.783655
		Ctrl		Ctrl		Ctrl				Ctrl		Ctrl		Ctrl					Ctrl		Ctrl		Ctrl
	Empty-SS	vs	SS47938	vs	SS50974	vs			Empty-SS	vs	SS47938	vs	SS50974	vs				Empty-SS	vs	SS47938	vs	SS50974	vs
		Exp		Exp		Exp				Exp		Exp		Exp					Exp		Exp		Exp
Paired t test								Paired t test									Paired t test
P value		0.1563		0.0042		0.203		P value		0.0614		0.0003		0.0028			P value		0.7432		<0.0001		0.0002
P value summary		ns		**		ns		P value summary		ns		***		**			P value summary		ns		****		***
Significantly different (P < 0.05)?		No		Yes		No		Significantly different (P < 0.05)?		No		Yes		Yes			Significantly different (P < 0.05)?		No		Yes		Yes
One- or two-tailed P value?		Two-tailed		Two-tailed		Two-tailed		One- or two-tailed P value?		Two-tailed		Two-tailed		Two-tailed			One- or two-tailed P value?		Two-tailed		Two-tailed		Two-tailed
t, df		t=1.588, df=7		t=3.953, df=8		t=1.404, df=7		t, df		t=2.225, df=7		t=6.101, df=8		t=4.496, df=7			t, df		t=0.3409, df=7		t=7.163, df=8		t=7.354, df=7
Number of pairs		8		9		8		Number of pairs		8		9		8			Number of pairs		8		9		8

## Sheet: Supp. Fig. 2
Maximal response to 20 s stimuli
Cell type	MF19-T3	MF01-T3	MF33-T3	MF32-T3	MF13-T1	MF09-T3	MF24-T2	MF16-T2	MF17-T3	MF13-T2	MF07-T3	MF29-T3	MF20-T3	MF11-T2	MF21-T3	MF18-T2	MF27-T3	MF11-T2	MF02-T3	MF16-T1	MF24-T1	MF25-T3	MF11-T1	MF28-T3	MF10-T1	MF16-T1	MF23-T1	MF03-T3	MF14-T2	MF25-T1	MF16-T2	MF10-T3	MF10-T2	MF14-T1	MF31-T3	MF26-T1	MF33-T2	MF06-T3	MF22-T2	MF30-T3	MF33-T1	MF14-T2	MF05-T3	MF09-T2	MF30-T3	MF12-T3	MF14-T1	MF13-T3	MF25-T2
Line	(VT056582)	(VT029570)	(SS50996)	(VT002223)	(73B05)	(VT062245)	(VT007722)	(VT030541)	(VT026669)	(73B05)	(VT014974)	(VT056808)	(VT000353)	(VT021842)	(29G03)	(VT039419)	(VT044492)	(VT021842)	(28F07)	(82F02)	(VT007722)	(VT000254)	(VT021842)	(VT001497)	(VT002075)	(VT030541)	(19D12)	(VT019902)	(VT002996)	(VT000254)	(82F02)	(VT002075)	(VT002075)	(70B03)	(VT057467)	(VT010555)	(SS50996)	(92G01)	(VT040713)	(VT048580)	(SS50996)	(70B03)	(VT008473)	(VT062245)	(22C10)	(VT038219)	(VT002996)	(73B05)	(VT000254)
Replicates	0.829617	2.06647	0.957591	2.19443	3.25979	1.63279	2.64223	1.78225	1.73426	2.80354	2.27417	1.48804	0.543207	1.08664	1.22837	2.19888	0.771523	1.69295	0.631438	2.56685	1.1883	1.09944	1.73499	1.32597	1.14165	1.6709	1.23929	1.18985	1.91202	1.43123	1.60041	1.10678	0.851669	1.12298	0.361825	0.357868	1.31255	0.454384	1.04268	0.848632	2.34903	0.663672	0.402089	0.152369	0.480846	0.260399	0.446823	0.232526	0.212955
	2.38045	2.39171	3.14692	2.32263	0.360297	0.963127	1.7997	1.47717	1.0837	0.509621	1.96204	2.09846	0.940969	2.28414	0.574757	1.99442	2.41702	1.22253	0.904367	0.589702	0.982659	1.53571	2.03668	1.01959	1.8225	0.505729	1.25448	1.02128	1.10477	0.379764	0.197012	1.13888	2.06661	0.80053	1.54702	1.16487	0.0461927	0.704311	0.616797	0.668229	0.0656557	0.211355	0.631666	0.078813	0.548089	0.312619	0.632992	0.0684289	0.0595626
	2.77939	3.48085	2.34672	3.21778	1.84868	0.843525	1.21389	1.99297	1.93017	1.5214	1.60011	1.71826	1.37339	1.61593	1.66985	1.02254	1.30425	1.06171	1.49122	1.00947	1.66445	1.08566	0.607902	1.30445	1.34116	0.721996	1.21028	1.23333	0.838749	0.660367	0.608704	0.721432	0.278138	0.431769	0.864765	0.264257	0.0633582	0.923647	0.900838	0.446081	0.174783	0.49099	0.207079	0.0623635	0.207848	0.325615	0.30211	0.344755	0.0862012
	3.06907	0.862356	3.18771	2.18532	1.74214	0.524949	1.78337	1.77608	1.78161	0.83062	0.471976	0.959013	1.37194	1.15862	2.41021	0.770997	1.2245	1.97684	1.70492	1.06258	1.2918	0.774797	0.802257	0.926029	0.245539	1.79913	0.986606	0.750927	0.940814	0.381705	1.23938	0.273086	0.271236	0.803127	0.500212	0.474164	1.07842	0.566951	0.246392	0.358252	0.134573	0.434596	0.390085	0.0675186	0.616584	0.673836	0.119779	0.0569286	0.108791
	2.97753	2.64411	0.944201	1.09965	2.52112	3.76993	1.41728	1.55669	1.5452	2.33919	1.07053	1.11446	2.86013	0.884812	0.840984	1.31122	0.608392	0.370181	1.5152	0.801645	0.529596	0.998135	0.38223	0.968483	0.905244	1.22412	0.70555	1.19735	0.552417	2.03556	0.752123	0.939417	0.682821	0.825649	0.666384	1.15846	1.94479	0.78715	0.243512	0.455903	0.320982	0.780538	0.152315	1.29865	0.45316	0.440351	0.215792	0.287688	0.361169
			2.7129			2.04333		0.397326								0.712524						1.2183				0.467955				0.844175							0.122538	0.339562			0.0438478		1.26116	0.555523		0.569056			0.185994
			2.46177			4.5061		3.01355								0.978009										1.22288											0.082417				0.748882			1.43385
						0.739225																																						0.252015
Maximal response to 1 s stimuli
Cell type	MF19-T3	MF01-T3	MF33-T3	MF32-T3	MF13-T1	MF09-T3	MF24-T2	MF16-T2	MF17-T3	MF13-T2	MF07-T3	MF29-T3	MF20-T3	MF11-T2	MF21-T3	MF18-T2	MF27-T3	MF11-T2	MF02-T3	MF16-T1	MF24-T1	MF25-T3	MF11-T1	MF28-T3	MF10-T1	MF16-T1	MF23-T1	MF03-T3	MF14-T2	MF25-T1	MF16-T2	MF10-T3	MF10-T2	MF14-T1	MF31-T3	MF26-T1	MF33-T2	MF06-T3	MF22-T2	MF30-T3	MF33-T1	MF14-T2	MF05-T3	MF09-T2	MF30-T3	MF12-T3	MF14-T1	MF13-T3	MF25-T2
Line	(VT056582)	(VT029570)	(SS50996)	(VT002223)	(73B05)	(VT062245)	(VT007722)	(VT030541)	(VT026669)	(73B05)	(VT014974)	(VT056808)	(VT000353)	(VT021842)	(29G03)	(VT039419)	(VT044492)	(VT021842)	(28F07)	(82F02)	(VT007722)	(VT000254)	(VT021842)	(VT001497)	(VT002075)	(VT030541)	(19D12)	(VT019902)	(VT002996)	(VT000254)	(82F02)	(VT002075)	(VT002075)	(70B03)	(VT057467)	(VT010555)	(SS50996)	(92G01)	(VT040713)	(VT048580)	(SS50996)	(70B03)	(VT008473)	(VT062245)	(22C10)	(VT038219)	(VT002996)	(73B05)	(VT000254)
Replicates	0.309543	1.6874	1.49152	1.28373	2.32703	0.738835	1.48854	1.04188	0.751861	1.46197	1.17482	1.17212	0.569634	0.36101	0.330192	0.899967	1.18115	0.681832	0.684635	1.32342	1.16052	0.809127	0.703721	0.238501	0.574397	0.771775	0.378934	0.329781	0.301199	0.849078	0.610153	0.165474	0.203242	0.44256	0.31963	0.395099	0.0438866	0.12991	0.457463	0.658905	0.536106	0.183882	0.155542	0.100276	0.441604	0.303258	0.24937	0.213884	0.0815058
	1.06791	2.0939	0.0408635	1.46186	0.506786	0.286835	1.40393	1.00681	1.80086	0.662364	1.11513	2.48437	0.460934	1.58314	0.22246	1.34753	0.9751	0.731368	0.495575	0.47203	1.38556	0.620689	1.63464	0.470137	0.535312	0.496908	0.179296	0.193159	0.155351	0.0999903	0.0728906	0.62399	0.594036	0.0738328	0.229574	1.01475	0.0671406	0.117228	0.192605	0.559776	0.061193	0.172373	0.117101	0.0745012	0.226244	0.327205	0.236903	0.0708287	0.0322551
	1.01922	1.30359	0.666815	1.08307	1.54119	0.422922	0.893794	0.114051	1.52093	0.786364	0.069204	1.70408	0.691174	1.20046	1.27793	0.710403	1.74132	0.940533	1.44705	0.533589	0.787985	0.827179	0.92664	0.271027	0.501877	0.150447	0.283938	0.274925	0.213493	0.433361	0.400066	0.495729	0.660668	0.150448	0.247697	0.229461	0.0375156	0.295312	0.447249	0.48859	0.0390318	0.238704	0.0729769	0.0370896	0.126419	0.0814449	0.0752783	0.295265	0.0940464
	1.1034	0.837986	0.860182	1.14539	1.24862	0.422842	0.366238	0.361173	0.924323	0.327313	0.348332	1.27585	0.881647	0.542815	0.755169	0.235216	0.413497	0.850805	1.37419	0.375185	0.244029	0.672569	0.400673	0.210677	0.0815668	0.136842	0.155458	0.215921	0.239828	0.255167	0.154168	0.204814	0.0712547	0.74153	0.112414	0.132296	0.0568834	0.236326	0.0432175	0.478	0.079965	0.339351	0.291087	0.0788306	0.0761364	0.445046	0.0746325	0.0413579	0.0354037
	1.51301	2.85862	0.622413	0.839987	1.68679	1.69776	1.24152	0.756737	1.4498	1.03805	0.635353	0.490666	1.59272	0.565276	0.219478	0.98823	1.0425	0.173925	0.991936	0.406302	1.15066	0.938594	0.588638	0.166512	0.463883	0.651104	0.449475	0.188102	0.123094	1.55352	0.270011	0.367743	0.348022	0.341544	0.262116	0.630632	0.234782	0.288383	0.0890954	0.239719	0.0596493	0.395948	0.0304438	1.04548	0.276516	0.148951	0.0849277	0.0740185	0.221884
			0.140234			1.22774		0.104577								0.285138						1.1404				0.135048				0.530284							0.0452795	0.0262366			0.0515904		0.117722	0.449953		0.571178			0.0522171
			0.635605			1.58977		1.09844								0.533915										0.486676											0.0704197				0.16417			0.308927
						0.161205																																						0.0873939
[truncated: 13 more columns]

[truncated: 6 more sheets: Supp. Fig. 3b Backward data, Supp. Fig. 3b Backward stat, Supp. Fig. 3b Forward data, Supp. Fig. 5c, Supp. Fig. 6d, Supp. Fig. 7c]
